# Supplementary material for: Molecular Network Guided Cataloging of the Secondary Metabolome of Selected Egyptian Red Sea Soft Corals
Source: Mar Drugs. 2022 Oct 1;20(10):630. doi: 10.3390/md20100630 (PMC9604675; doi:10.3390/md20100630)
Supplement: Supplementary file 1 [file marinedrugs-20-00630-s001.zip]

Archive with 1 entries (1 files):
- marinedrugs-1896352-supplementary.pdf
